# Supplementary material for: Participants Characteristics of a Park-Based Physical Activity Intervention in an Urban Context—A Cross-Sectional Study in Bologna, Italy
Source: Healthcare (Basel). 2023 Aug 14;11(16):2287. doi: 10.3390/healthcare11162287 (PMC10454791; doi:10.3390/healthcare11162287)
Supplement: Supplementary file 1 [file healthcare-11-02287-s001.zip]

Archive with 1 entries (1 files):
- healthcare-2534850-supplementary.pdf
